# Supplementary material for: Psychological Factors Affecting Risk Perception of COVID-19: Evidence from Peru and China
Source: Int J Environ Res Public Health. 2021 Jun 17;18(12):6513. doi: 10.3390/ijerph18126513 (PMC8296494; doi:10.3390/ijerph18126513)
Supplement: Supplementary file 1 [file ijerph-18-06513-s001.zip]

Archive with 3 entries (3 files):
- S1 measurement.pdf
- S2.pdf
- S3.pdf
